# Supplementary material for: NIL10: A New IL10-Receptor Binding Nanoparticle That Induces Cardiac Protection in Mice and Pigs Subjected to Acute Myocardial Infarction through STAT3/NF-κB Activation
Source: Pharmaceutics. 2022 Sep 26;14(10):2044. doi: 10.3390/pharmaceutics14102044 (PMC9608724; doi:10.3390/pharmaceutics14102044)
Supplement: Supplementary file 1 [file pharmaceutics-14-02044-s001.zip]

Archive with 1 entries (1 files):
- pharmaceutics-1825235-supplementary.pdf
